# Supplementary material for: Polymorphism and Perfection in Crystallization of Hard Sphere Polymers
Source: Polymers (Basel). 2022 Oct 20;14(20):4435. doi: 10.3390/polym14204435 (PMC9612263; doi:10.3390/polym14204435)
Supplement: Supplementary file 1 [file polymers-14-04435-s001.zip]

Archive with 1 entries (1 files):
- polymers-1935232-supplementary.mp4
